# Supplementary material for: Long-Term Impact of the COVID-19 Pandemic on In-Hospital Antibiotic Consumption and Antibiotic Resistance: A Time Series Analysis (2015–2021)
Source: Antibiotics (Basel). 2022 Jun 20;11(6):826. doi: 10.3390/antibiotics11060826 (PMC9219712; doi:10.3390/antibiotics11060826)
Supplement: Supplementary file 1 [file antibiotics-11-00826-s001.zip]

Archive with 3 entries (2 files):
- _Long term impact Supplementary Tables.pdf
- __MACOSX/
- __MACOSX/.__Long term impact Suppl Tables.docx
